# Supplementary material for: ScalaFlux: A scalable approach to quantify fluxes in metabolic subnetworks
Source: PLoS Comput Biol. 2020 Apr 14;16(4):e1007799. doi: 10.1371/journal.pcbi.1007799 (PMC7182278; doi:10.1371/journal.pcbi.1007799)
Supplement: S1 Table — Values of fluxes and metabolite concentrations used to simulate label propagation through the example network shown in Fig 1A. (XLSX) [file pcbi.1007799.s001.xlsx]

## Sheet: Feuil1
		parameter	value
	flux (µmol/gDW/h)	v1	2.0
		v2	1.5
		v3	0.5
		v4	0.3
		v5	1.2
		v6_forward	1.45
		v6_reverse	0.25
		v7	0.5
		v8	1.7
		v9	0.7
		v10	1.0
		v11	1.0
		v12	1.0
		v13	1.0
		v14	1.0
		v15	1.0
		v16	1.0
		v17	1.0
		v18	1.0
		v19	2.0
	concentration (µmol/gDW)	X_out	1
		X_in	0.5
		A	0.5
		B	0.5
		C	0.5
		D	0.5
		E	0.5
		F	0.5
		G	0.5
		H	0.5
		I	0.5
		J	0.5
		K	0.5
		L	0.5
		M	0.5
		N	0.5
		O	0.5
		P	20
